# Supplementary material for: Chicken Production and Human Clinical Escherichia coli Isolates Differ in Their Carriage of Antimicrobial Resistance and Virulence Factors
Source: Appl Environ Microbiol. 2023 Jan 18;89(2):e01167-22. doi: 10.1128/aem.01167-22 (PMC9973021; doi:10.1128/aem.01167-22)
Supplement: Supplemental file 3 — Table S8. Download aem.01167-22-s0003.xlsx, XLSX file, 0.01 MB [file aem.01167-22-s0003.xlsx]

## Sheet: Table-S8
ARG	Query_Seq	Replicon	Start	End	DrugClass	Drugs
aph(3')-III	SAMN10574722	Plasmid	40927	41721	Aminoglycoside	Kanamycin	Amikacin	Neomycin	Butirosin	Isepamicin	Lividomycin	Paromomycin	Ribostamycin
formA	SAMN10574722	Chromosome	209854	210963	Aldehydes	Formaldehyde
mdf(A)	SAMN10574722	Chromosome	782032	783264	Macrolide	Aminoglycoside	Tetracycline	Fluoroquinolone	Phenicol	Rifampicin	Unknown&Macrolide	Unknown&Aminoglycoside	Unknown&Tetracycline	Unknown&Fluoroquinolone	Unknown&Phenicol	Unknown&Rifampicin
aph(3')-III	SAMN10574722	Plasmid	40927	41721	Aminoglycoside	Kanamycin	Amikacin	Neomycin	Butirosin	Isepamicin	Lividomycin	Paromomycin	Ribostamycin
formA	SAMN10574722	Chromosome	209854	210963	Aldehydes	Formaldehyde
mdf(A)	SAMN10574722	Chromosome	782032	783264	Macrolide	Aminoglycoside	Tetracycline	Fluoroquinolone	Phenicol	Rifampicin	Unknown&Macrolide	Unknown&Aminoglycoside	Unknown&Tetracycline	Unknown&Fluoroquinolone	Unknown&Phenicol	Unknown&Rifampicin
formA	SAMN10722959	Uncertain	7050	8159	Aldehydes	Formaldehyde
sitABCD	SAMN10722959	Chromosome	8484	9341	Peroxides	Hydrogen&peroxide
sitABCD	SAMN10722959	Chromosome	9338	10195	Peroxides	Hydrogen&peroxide
sitABCD	SAMN10722959	Chromosome	10192	11019	Peroxides	Hydrogen&peroxide
sitABCD	SAMN10722959	Chromosome	11019	11933	Peroxides	Hydrogen&peroxide
mdf(A)	SAMN10722959	Chromosome	100211	101443	Macrolide	Aminoglycoside	Tetracycline	Fluoroquinolone	Phenicol	Rifampicin	Unknown&Macrolide	Unknown&Aminoglycoside	Unknown&Tetracycline	Unknown&Fluoroquinolone	Unknown&Phenicol	Unknown&Rifampicin
mdf(A)	SAMN10722959	Chromosome	100211	101443	Macrolide	Aminoglycoside	Tetracycline	Fluoroquinolone	Phenicol	Rifampicin	Unknown&Macrolide	Unknown&Aminoglycoside	Unknown&Tetracycline	Unknown&Fluoroquinolone	Unknown&Phenicol	Unknown&Rifampicin
sitABCD	SAMN10722959	Chromosome	8484	9341	Peroxides	Hydrogen&peroxide
sitABCD	SAMN10722959	Chromosome	9338	10195	Peroxides	Hydrogen&peroxide
sitABCD	SAMN10722959	Chromosome	10192	11019	Peroxides	Hydrogen&peroxide
sitABCD	SAMN10722959	Chromosome	11019	11933	Peroxides	Hydrogen&peroxide
formA	SAMN10722959	Uncertain	7050	8159	Aldehydes	Formaldehyde
mdf(A)	SRR9852768	Chromosome	555982	557214	Macrolide	Aminoglycoside	Tetracycline	Fluoroquinolone	Phenicol	Rifampicin	Unknown&Macrolide	Unknown&Aminoglycoside	Unknown&Tetracycline	Unknown&Fluoroquinolone	Unknown&Phenicol	Unknown&Rifampicin
formA	SRR9852768	Chromosome	151143	152252	Aldehydes	Formaldehyde
sitABCD	SRR9852768	Uncertain	1400	2257	Peroxides	Hydrogen&peroxide
sitABCD	SRR9852768	Uncertain	2254	3111	Peroxides	Hydrogen&peroxide
sitABCD	SRR9852768	Uncertain	3108	3935	Peroxides	Hydrogen&peroxide
sitABCD	SRR9852768	Uncertain	3935	4849	Peroxides	Hydrogen&peroxide
mdf(A)	SRR9984628	Chromosome	296478	297710	Macrolide	Aminoglycoside	Tetracycline	Fluoroquinolone	Phenicol	Rifampicin	Unknown&Macrolide	Unknown&Aminoglycoside	Unknown&Tetracycline	Unknown&Fluoroquinolone	Unknown&Phenicol	Unknown&Rifampicin
formA	SRR9984628	Chromosome	23737	24846	Aldehydes	Formaldehyde
Table S8. VRProfile2 results from chicken production isolates SRR9852768 and SRR9984628 and human clinical isolates SAMN10574722 and SAMN10722959.
